# Supplementary material for: Assessment of RACGAP1 as a Prognostic and Immunological Biomarker in Multiple Human Tumors: A Multiomics Analysis
Source: Int J Mol Sci. 2022 Nov 15;23(22):14102. doi: 10.3390/ijms232214102 (PMC9695706; doi:10.3390/ijms232214102)
Supplement: Supplementary file 1 [file ijms-23-14102-s001.zip]

Archive with 3 entries (3 files):
- Supplementary Figure S1.jpg
- Supplementary Figure S2.jpeg
- Supplementary Table S1.pdf
